# Supplementary material for: A Novel Substituted Benzo[g]quinoxaline-Based Cyclometalated Ru(II) Complex as a Biocompatible Membrane-Targeted PDT Colon Cancer Stem Cell Agent
Source: J Med Chem. 2024 Dec 2;67(23):21470–85. doi: 10.1021/acs.jmedchem.4c02357 (PMC11647881; doi:10.1021/acs.jmedchem.4c02357)
Supplement: Supplementary file 1 — jm4c02357_si_001.csv [file jm4c02357_si_001.csv]

Compound	SMILES,,,,
RuL1	FP(F)(F)(F)(F)F.C1(C=C2)=C(C3=C2C=CC=[N]3[Ru]456(C7=CC=CC=C7C([N]6=C(C=C(C=CC=C8)C8=C9)C9=N%10)C%10C%11=CC=CC=C%11)[N]%12=CC=CC(C=C%13)=C%12C%14=C%13C=CC=[N]%145)[N]4=CC=C1
RuL2	FP(F)(F)(F)(F)F.COC1=CC=C(C=C1)C2C([N]3=C(C=C(C=CC=C4)C4=C5)C5=N2)C6=CC=C(OC)C=C6[Ru]783([N]9=CC=CC%10=C9C%11=C(C=C%10)C=CC=[N]%118)[N]%12=CC=CC(C=C%13)=C%12C%14=C%13C=CC=[N]%147
RuL3	FP(F)(F)(F)(F)F.CN(C)C1=CC=C(C=C1)C2C([N]3=C(C=C(C=CC=C4)C4=C5)C5=N2)C6=CC=C(N(C)C)C=C6[Ru]783([N]9=CC=CC%10=C9C%11=C(C=C%10)C=CC=[N]%118)[N]%12=CC=CC(C=C%13)=C%12C%14=C%13C=CC=[N]%147
IC50 values (?M) obtained for cancer cells treated with the investigated Ru complexes in the dark or after irradiation as determined by the MTT assay
	HeLa					A375					HCT116
	Dark	Blue	PTIBlue	Red	PTIRed	Dark	Blue	PTIBlue	Red	PTIRed	Dark	Blue	PTIBlue	Red	PTIRed
RuL1	2	0.12 ± 0.02	16.6.	0.27 ± 0.07	7.4.	1.3 ± 0.2	0.05 ± 0.01	26	0.11 ± 0.02	11.8.	0.9 ± 0.2	0.045 ± 0.005	20	0.15 ± 0.02	6
RuL2	1.9.	0.06 ± 0.01	31.6.	0.13 ± 0.03	14.6.	1.2 ± 0.2	0.023± 0.003	52.2	0.07 ± 0.02	17.1.	0.8 ± 0.1	0.008 ± 0.002	100	0.08 ± 0.01	10
RuL3	2.5.	0.033± 0.006	75.8	0.14 ± 0.01	19.2.	1.3 ± 0.2	0.022 ± 0.004	59	0.06 ± 0.02	21.7.	1.08 ± 0.09	0.013 ± 0.001	83.1	0.06 ± 0.01	18
PTI (Phototoxicity index) was calculated using the following formula: PTI(Blue,Red)=IC50 (dark-nonirradiated cells)/IC50 (irradiated cells; Blue, Red).
